# Supplementary material for: Varenicline induced auditory hallucinations in a young female with bipolar disorder: a case report
Source: BMC Psychiatry. 2023 Jan 3;23:4. doi: 10.1186/s12888-022-04348-6 (PMC9811779; doi:10.1186/s12888-022-04348-6)
Supplement: Supplementary file 1 — Additional file 1: Appendix 1. Medications provided to patient prior to, and after, varenicline administration. [file 12888_2022_4348_MOESM1_ESM.xlsx]

## Sheet: Sheet1
	Medication	Dosage	Time	Medication	Dosage	Time	Medication	Dosage	Time	Medication	Dosage	Time	Medication	Dosage	Time	Medication	Dosage	Time	Medication	Dosage	Time	Medication	Dosage	Time	Medication	Dosage	Time	Medication	Dosage	Time	Medication	Dosage	Time	Medication	Dosage	Time	Medication	Dosage	Time	Medication	Dosage	Time	Medication	Dosage	Time
Day 9				Lithium, qAM	450 mg	09:46:00	Lithium - qHS	450 mg	20:41:00																			LORazepam	2 mg	04:37:00	LORazepam	2 mg	16:27:00	LORazepam	2 mg	20:41:00	loxapine	20 mg	20:41:00
Day 10				Lithium, qAM	450 mg	08:39:00	Lithium qHS	450 mg	20:20:00																			LORazepam	2 mg	05:58:00	LORazepam	2 mg	16:24:00	LORazepam	2 mg	20:20:00	loxapine	10 mg	16:24:00	loxapine	20 mg	20:20:00
Day 11	ARIPiprazole	5 mg	15:21:00	Lithium - qAM	450 mg	08:42:00	Lithium - qHS	450 mg	20:38:00																			LORazepam	2 mg	20:38:00							loxapine	20 mg	20:38:00
Day 12	ARIPiprazole	5 mg	09:09:00	Lithium - qAM	450 mg	09:09:00	Lithium - qHS	450 mg	21:19:00																			LORazepam	2 mg	21:19:00							loxapine	20 mg	21:19:00
Day 13	ARIPiprazole	5 mg	08:36:00	Lithium - qAM	450 mg	08:36:00	Lithium - qHS	600 mg	20:53:00																			LORazepam	2 mg	18:23:00	LORazepam	2 mg	20:53:00				loxapine	10 mg	18:23:00	loxapine	20 mg	20:53:00
Day 14	ARIPiprazole	5 mg	09:47:00	Lithium - qAM	450 mg	09:47:00	Lithium - qHS	600 mg	20:42:00				QUEtiapine	50 mg	15:06:00	QUEtiapine	50 mg	20:42:00	varenicline - qdaily	0.5 mg	12:22:00				tuberculin	5 units	18:31:00	LORazepam	2 mg	22:40:00							loxapine	10 mg	22:40:00
Day 15	ARIPiprazole	10 mg	10:00:00	Lithium - qAM	450 mg	10:00:00	Lithium - qHS	600 mg	20:26:00				QUEtiapine	50 mg	20:26:00				varenicline - qdaily	0.5 mg	10:00:00							LORazepam	2 mg	21:54:00							loxapine	10 mg	21:54:00
Day 16	ARIPiprazole	10 mg	08:31:00	Lithium - qAM	450 mg	08:31:00	Lithium - qHS	600 mg	20:55:00				QUEtiapine	50 mg	20:55:00				varenicline - qdaily	0.5 mg	08:31:00							LORazepam	2 mg	03:57:00	LORazepam	2 mg	12:43:00	LORazepam	2 mg	20:55:00	loxapine	20 mg	12:43:00	loxapine	10 mg	20:55:00
Day 17	ARIPiprazole	10 mg	09:03:00	Lithium - qAM	450 mg	09:03:00	Lithium - qHS	600 mg	21:17:00				QUEtiapine	50 mg	21:17:00				varenicline - BID	0.5 mg	09:03:00	varenicline - BID	0.5 mg	21:17:00				LORazepam	2 mg	14:02:00	LORazepam	2 mg	21:17:00				loxapine	20 mg	14:02:00	loxapine	10 mg	21:17:00
Day 18	ARIPiprazole	10 mg	08:30:00	Lithium - qAM	450 mg	08:30:00	Lithium - qHS	600 mg	20:47:00				QUEtiapine	50 mg					varenicline - BID	0.5 mg	08:30:00							LORazepam	1 mg	05:46:00	LORazepam	2 mg	16:30:00	LORazepam	2 mg	20:47:00	loxapine	10 mg	05:46:00	loxapine	10 mg	16:30:00	loxapine	10 mg	20:47:00
Day 19	ARIPiprazole	15 mg	08:43:00	Lithium - qAM	450 mg	08:43:00	Lithium - qHS	600 mg	20:33:00				QUEtiapine	50 mg														LORazepam	2 mg	11:19:00	LORazepam	2 mg	20:58:00				loxapine	20 mg	11:19:00	loxapine	20 mg	20:58:00
Day 20	ARIPiprazole	15 mg	09:22:00				Lithium - qHS	900 mg	20:46:00	Lithium - qHS	150 mg	20:46:00	QUEtiapine	50 mg	20:46:00										polyethylene glycol 3350	17 g	10:09:00	LORazepam	2 mg	15:06:00	LORazepam	2 mg	20:46:00				loxapine	10 mg	15:06:00
Day 21	ARIPiprazole	15 mg	08:43:00				Lithium - qHS	900 mg	20:49:00	Lithium - qHS	150 mg	20:49:00	QUEtiapine	50 mg	20:49:00										ARIPiprazole (inj)	400 mg	10:00:00	LORazepam	2 mg	15:08:00	LORazepam	2 mg	20:49:00				loxapine	10 mg	15:08:00	loxapine	10 mg	20:49:00
Day 22	ARIPiprazole	15 mg	09:09:00				Lithium - qHS	900 mg	21:05:00	Lithium - qHS	150 mg	21:05:00	QUEtiapine	50 mg	21:05:00													LORazepam	2 mg	11:42:00	LORazepam	2 mg	21:05:00				loxapine	10 mg	11:42:00	loxapine	10 mg	21:05:00
Day 23	ARIPiprazole	20 mg	08:57:00				Lithium - qHS	900 mg	20:33:00	Lithium - qHS	150 mg	20:33:00	QUEtiapine	50 mg	20:33:00													LORazepam	1 mg	13:47:00	LORazepam	2 mg	20:33:00				loxapine	10 mg	13:03:00	loxapine	10 mg	20:33:00
Day 24	ARIPiprazole	20 mg	09:11:00				Lithium - qHS	900 mg	20:50:00	Lithium - qHS	150 mg	20:50:00	QUEtiapine	50 mg	20:50:00													LORazepam	4 mg	12:31:00	LORazepam	2 mg	20:50:00				loxapine	10 mg	20:50:00
Day 25	ARIPiprazole	20 mg	08:49:00				Lithium - qHS	900 mg	20:48:00	Lithium - qHS	150 mg	20:48:00	QUEtiapine	50 mg	20:48:00										Nicotine - inhaler cartridge	10 mg	08:51:00										loxapine	10 mg	21:52:00
Day 26	ARIPiprazole	20 mg	09:55:00				Lithium - qHS	900 mg	20:35:00	Lithium - qHS	150 mg	20:35:00	QUEtiapine	50 mg	20:35:00													LORazepam	2 mg	03:48:00	LORazepam	1 mg	12:00:00				loxapine	10 mg	03:48:00	loxapine	5 mg	12:00:00
Day 27	ARIPiprazole	15 mg	08:15:00				Lithium - qHS	900 mg	20:51:00	Lithium - qHS	150 mg	20:51:00	QUEtiapine	50 mg	20:51:00													LORazepam	2 mg	02:14:00	LORazepam	1 mg	17:14:00				loxapine	5 mg	17:14:00
Day 28							Lithium - qHS	900 mg	21:24:00	Lithium - qHS	150 mg	21:24:00	QUEtiapine	50 mg	04:14:00	QUEtiapine	50 mg	21:24:00										LORazepam	2 mg	04:14:00	LORazepam	2 mg	16:15:00
Day 29	ARIPiprazole	15 mg	08:19:00				Lithium - qHS	900 mg	20:31:00	Lithium - qHS	150 mg	20:31:00	QUEtiapine	50 mg	20:31:00													LORazepam	1 mg	04:35:00	LORazepam	2 mg	15:17:00				loxapine	10 mg	15:17:00
Day 30	ARIPiprazole	15 mg	08:33:00				Lithium - qHS	900 mg	21:25:00	Lithium - qHS	150 mg	21:25:00	QUEtiapine	50 mg	21:25:00													LORazepam	1 mg	10:35:00							loxapine	5 mg	10:34:00
Day 31	ARIPiprazole	15 mg	09:24:00				Lithium - qHS	900 mg	20:30:00	Lithium - qHS	150 mg	20:30:00	QUEtiapine	50 mg	04:18:00										Nicotine - gum	2 mg	11:52:00	LORazepam	2 mg	07:15:00	LORazepam	2 mg	17:41:00				loxapine	10 mg	07:14:00	loxapine	10 mg	17:41:00
Day 32	ARIPiprazole	15 mg	08:42:00				Lithium - qHS	900 mg	20:41:00	Lithium - qHS	150 mg	20:41:00																LORazepam	2 mg	20:41:00							loxapine	10 mg	20:41:00
Day 33	ARIPiprazole	15 mg	08:29:00				Lithium - qHS	900 mg	20:48:00	Lithium - qHS	150 mg	20:48:00																LORazepam	2 mg	20:48:00							loxapine	10 mg	20:48:00
Day 34	ARIPiprazole	15 mg	09:08:00
Day 35
Day 36
Day 37
